# Supplementary material for: Genome-Wide Identification and Characterization of the Shaker-Type K+ Channel Genes in Prunus persica (L.) Batsch
Source: Int J Genomics. 2022 Mar 9;2022:5053838. doi: 10.1155/2022/5053838 (PMC8926527; doi:10.1155/2022/5053838)
Supplement: Supplementary Materials — Supplemental Figure 1: amino acid alignment of highly conserved domains of plant shaker K+ channels. Supplemental Table 1: gene ID of plant shaker K+ channels used for phylogenetic tree construction. Supplemental Table 2: specific primers used in this study. [file 5053838.f1.zip]

Archive with 4 entries (4 files):
- Supplemental Table 2 (1).docx
- Supplemental Table 1 (1).docx
- Supplemental files.pdf
- Supplemental Figure 1 (1).pdf
